# Supplementary material for: Effect of nitrogen levels and nitrogen ratios on lodging resistance and yield potential of winter wheat (Triticum aestivum L.)
Source: PLoS One. 2017 Nov 8;12(11):e0187543. doi: 10.1371/journal.pone.0187543 (PMC5695594; doi:10.1371/journal.pone.0187543)
Supplement: S1 Table — (XLSX) [file pone.0187543.s001.xlsx]

## Sheet: Meteorological data
Year	Month	A period of ten days	Average temperature（℃）	Sunshine duration	Precipitation（mm）	Wind speed（m/s)
2012	1	1	2	52.5	1.2	1.4
2012	1	2	4.4	12.5	7.2	1.9
2012	1	3	1.3	50.4	2.6	1.5
2012	2	1	1	37.4	4.8	2.1
2012	2	2	3	34.2	27.2	1.7
2012	2	3	4.2	12.5	11.8	2.3
2012	3	1	5.4	16.7	14.2	1.9
2012	3	2	8.2	41.4	22.1	2.7
2012	3	3	12.1	66.1	59.7	2.3
2012	4	1	16.6	80.5	22.6	2.4
2012	4	2	16.2	40.8	8.2	2.2
2012	4	3	20.5	66.3	10.9	2.5
2012	5	1	22.4	78.1	25.5	1.7
2012	5	2	21.5	60.6	8.1	2.3
2012	5	3	22.4	63.7	4.6	2.6
2012	6	1	24.5	22.8	3.5	2.1
2012	6	2	25.9	45.8	0.1	2.5
2012	6	3	25.5	20.2	8.4	2.6
2012	7	1	28.5	20.6	86.8	1.8
2012	7	2	27.3	27.3	108.3	1.5
2012	7	3	32	125.3	0	2.8
2012	8	1	28.9	59.3	95.2	3.7
2012	8	2	28.8	26.7	63.9	1.7
2012	8	3	26.1	35.9	43.5	1.9
2012	9	1	23.6	42.9	88.4	2.1
2012	9	2	21.5	54	2.2	1.3
2012	9	3	21.6	74.6	0	1.8
2012	10	1	19.6	78.1	0	1.2
2012	10	2	18.7	62.2	1.1	1.9
2012	10	3	16.6	30.8	16.1	1.3
2012	11	1	11.9	49.8	19	1.8
2012	11	2	9.2	69.4	1.1	1.9
2012	11	3	8	44.3	24.2	1.8
2012	12	1	4.5	56.1	9.7	1.5
2012	12	2	4.5	30.2	18.4	1.8
2012	12	3	1.2	30.2	43.3	1.9
2013	1	1	-0.4	47	0	1.3
2013	1	2	2.9	42.2	0.1	1.3
2013	1	3	5.2	48.7	9.6	1.4
2013	2	1	3.1	19.2	30.3	2.2
2013	2	2	3.6	34.9	35.7	1.8
2013	2	3	9	38.7	3.9	1.8
2013	3	1	12.3	77.8	4.9	2.5
2013	3	2	9.9	45.2	28.6	2.5
2013	3	3	9.5	67.5	2.9	2.8
2013	4	1	13	87.5	15.9	2.3
2013	4	2	16.3	78.6	11.8	2.8
2013	4	3	17.2	84.4	4	1.8
2013	5	1	19	54.5	42.5	2.6
2013	5	2	22	64.3	36.4	2.2
2013	5	3	22.3	47	39.5	2.2
2013	6	1	22.7	56	49	2.3
2013	6	2	25.6	50	20.2	2
2013	6	3	24.8	33.9	245.5	2.3
2013	7	1	30.2	72.3	93.5	2.4
2013	7	2	31.3	80.5	9.4	2.3
2013	7	3	31.4	88.3	56.2	1.9
2013	8	1	33.3	89.1	11	2
2013	8	2	32.1	88	39.3	2.2
2013	8	3	28.4	74.8	4.3	2.4
2013	9	1	23.5	48.9	18.6	1.3
2013	9	2	25.8	76	8.1	2
2013	9	3	22.2	45.2	32.9	2.1
2013	10	1	20.5	65.5	67.8	1.7
2013	10	2	18.5	66.9	0	1.9
2013	10	3	15.4	74.1	6.7	1.4
2013	11	1	15.7	40.7	15	1.4
2013	11	2	10.3	65.2	0.3	1.2
2013	11	3	8.5	62.5	6.5	2
2013	12	1	7.4	52.5	0.1	1
2013	12	2	4.1	51.5	3.7	1.2
2013	12	3	1.3	71.8	0	1.3
2014	1	1	5.4	51	15.8	1.6
2014	1	2	3.3	57.6	0	1.4
2014	1	3	6.4	61.1	7.7	1.8
2014	2	1	3.7	25.1	57.1	2.7
2014	2	2	2.3	44.2	42.2	1.6
2014	2	3	8.1	28.2	31.6	2.7
2014	3	1	6.7	47.9	12.2	2.2
2014	3	2	11.8	60.2	58.1	2.3
2014	3	3	14.9	65.1	17.3	2
2014	4	1	15.8	94.4	4.2	2
2014	4	2	15.4	23.6	102.8	2
2014	4	3	17.1	55.2	22.5	2
2014	5	1	19.2	82.3	2.4	2.5
2014	5	2	21.5	64	59.1	1.7
2014	5	3	26.6	90.4	3.8	2.2
2014	6	1	24.1	53.7	38	2.1
2014	6	2	24.4	42.9	18	1.7
2014	6	3	24.5	32.4	35.2	1.5
2014	7	1	24.4	37.5	98.5	1.7
2014	7	2	27.7	35.9	56.7	1.5
2014	7	3	29.1	58.5	80.4	2.1
2014	8	1	27.9	44.5	51.4	1.8
2014	8	2	23.6	18.6	69	1.2
2014	8	3	24.5	40.6	130.6	1.5
2014	9	1	24.6	36.5	10.5	1.6
2014	9	2	21.7	15	66.1	2
2014	9	3	22.8	45.1	8.4	2.1
2014	10	1	18.9	83	0	1.5
2014	10	2	18.6	75.7	0	1.9
2014	10	3	17.5	52.4	22.6	1.6
2014	11	1	12.8	56	6.8	1.3
2014	11	2	9.9	63.5	0	1.1
2014	11	3	12.8	20.7	64.3	1.8
2014	12	1	3.7	57.4	2.1	1.6
2014	12	2	2.8	60.9	0.2	1.7
2014	12	3	4	78	0	1.6
