# Supplementary material for: Effect of nitrogen levels and nitrogen ratios on lodging resistance and yield potential of winter wheat (Triticum aestivum L.)
Source: PLoS One. 2017 Nov 8;12(11):e0187543. doi: 10.1371/journal.pone.0187543 (PMC5695594; doi:10.1371/journal.pone.0187543)
Supplement: S2 Table — (XLSX) [file pone.0187543.s002.xlsx]

## Sheet: Soil nutrient content
Year	Organic content(g kg-1 )	Nvailable N(mg kg-1 )	Nvailable P(mg kg-1 )	Nvailable K(mg kg-1 )
2012-2013	16.49	69.63	49.61	153.26
2013-2014	16.31	74.69	54.78	161.22
