# Supplementary material for: Effect of nitrogen levels and nitrogen ratios on lodging resistance and yield potential of winter wheat (Triticum aestivum L.)
Source: PLoS One. 2017 Nov 8;12(11):e0187543. doi: 10.1371/journal.pone.0187543 (PMC5695594; doi:10.1371/journal.pone.0187543)
Supplement: S3 Table — (XLSX) [file pone.0187543.s003.xlsx]

## Sheet: Height of center of gravity
N level (kg ha -1)	N ratio	Height of center of gravity(cm)
		2012-2013	2013-2014
180	7:1:2:0	52.58a	53.25a
	5:1:2:2	51.1a	52.75a
	3:1:3:3	50.72a	51.94a
225	7:1:2:0	52.06a	53.08a
	5:1:2:2	51.55a	53.07a
	3:1:3:3	51.17a	52.63a
270	7:1:2:0	52.65a	53.71a
	5:1:2:2	51.37a	53.64a
	3:1:3:3	51.28a	53.94a
