# Supplementary material for: Effect of nitrogen levels and nitrogen ratios on lodging resistance and yield potential of winter wheat (Triticum aestivum L.)
Source: PLoS One. 2017 Nov 8;12(11):e0187543. doi: 10.1371/journal.pone.0187543 (PMC5695594; doi:10.1371/journal.pone.0187543)
Supplement: S4 Table — (XLSX) [file pone.0187543.s004.xlsx]

## Sheet: Correlation analysis
Year	N level (kg ha-1)	N ratio	CLRI	LS	PH	L-Ⅰ	L-Ⅱ	D-Ⅰ	D-Ⅱ	WT-Ⅰ	WT-Ⅱ	F-Ⅰ	F-Ⅱ	LC	CC	SC	WSC/N
2012-2013	180	7:1:2:0	25.8115	0	90.54	5.72	10.63	4.20357	4.5625	0.621429	0.55	23.3416	22.9144	12.66	13.33	1.14339	23.43
		5:1:2:2	32.0167	1.66667	90.93	5.49	10.48	4.48875	4.85714	0.65	0.625	28.8042	30.2764	14.22	14.6	1.40093	26.5655
		3:1:3:3	33.005	0	91.27	5.16	10.46	4.6025	4.8875	0.65625	0.628571	34.4482	33.6907	15.43	14.87	1.59727	26.2132
	225	7:1:2:0	23.2415	31.1111	91.54	5.92	10.84	4.14625	4.55	0.575	0.533333	22	20.7132	13.53	13.75	1.32944	20.2872
		5:1:2:2	29.7185	3.88889	91.68	5.61	10.61	4.5675	4.8	0.6375	0.625	28.127	28.517	16.13	16.67	1.56178	22.2456
		3:1:3:3	30.844	0	92.02	5.49	10.48	4.6025	4.85	0.658333	0.625	32.0138	32.0883	18.21	17.5	1.45254	23.2958
	270	7:1:2:0	22.434	64.4444	92.09	6.06	10.93	4.02588	4.48333	0.564286	0.53	20.3968	20.0781	13.18	12.92	1.27655	14.3821
		5:1:2:2	25.2796	0	92.06	5.88	10.65	4.47	4.8	0.613333	0.6125	26.8463	25.6556	15.09	15	1.44127	17.0321
		3:1:3:3	25.632	0	93.04	5.51	10.48	4.515	4.76667	0.621667	0.614286	29.3217	28.6772	16.13	15.83	1.70187	18.7741
2013-2014	180	7:1:2:0	25.9987	18.0556	92.3438	6.705	9.52857	4.51429	4.95714	0.6	0.53125	22.0951	21.1989	14.9124	13.5	1.42598	21.9835
		5:1:2:2	29.4289	7.5	92.7928	6.44143	9.48333	4.575	5.0625	0.63125	0.55	26.0699	25.7536	16.1262	15.1201	1.54939	24.5191
		3:1:3:3	29.8275	3.33333	93.4695	5.985	9.65	4.82857	5.16667	0.685714	0.614286	26.4873	25.3723	15.8488	14.6127	1.52169	24.2866
	225	7:1:2:0	24.0636	44.3056	93.6329	7.02	10.1286	4.45714	4.94286	0.577778	0.55	20.5806	20.8604	14.3922	13.9167	1.48962	18.7415
		5:1:2:2	27.1225	16.25	94.6421	6.57	9.775	4.56667	4.96	0.614286	0.571429	24.647	24.0665	17.7215	16.3333	1.66132	20.5507
		3:1:3:3	28.9053	5.55556	94.2522	6.075	9.7125	4.5375	4.97143	0.6375	0.58125	24.0504	23.3763	18.0336	17.5833	1.71102	21.5209
	270	7:1:2:0	20.8298	61.3889	95.2495	7.49571	10.7125	4.4375	4.85714	0.535	0.525	18.6899	19.6733	12.953	11.8333	1.38938	15.0402
		5:1:2:2	23.4794	47.3611	95.7005	7.32857	9.78571	4.5625	4.91667	0.58125	0.53125	21.4076	20.2191	14.4442	13.5	1.53679	17.506
		3:1:3:3	24.3963	42.7778	96.3027	6.69857	9.91667	4.675	4.95	0.555556	0.533333	22.1281	22.5461	14.7563	13.7167	1.57012	17.4906
CLRI: culm lodging resistance index; LS: lodging score; PH: plant height; L-Ⅰ: length of first basal internode; L-Ⅱ: Length of second basal internode; D-Ⅰ: diameter of first basal internode; D-Ⅱ: diameter of second basal internode; WT-Ⅰ: wall thickness of first basal internode; WT-Ⅱ: wall thickness of second basal internode; F-Ⅰ: filling degree of first basal internode; F-Ⅱ: filling degree of sec…
